# Supplementary material for: Experimental Infection of Newly Hatched Domestic Ducklings via Japanese Encephalitis Virus-Infected Mosquitoes
Source: Pathogens. 2020 May 12;9(5):371. doi: 10.3390/pathogens9050371 (PMC7281460; doi:10.3390/pathogens9050371)
Supplement: Supplementary file 1 [file pathogens-09-00371-s001.zip]

Archive with 4 entries (3 files):
- supplement materials/Figure S1.pdf
- supplement materials/Figure S2.docx
- supplement materials/Table S1 Individual data of the ducklings exposed to JEV.docx
- supplement materials/
